# Supplementary material for: The importance of cognitive diversity for sustaining the commons
Source: Nat Commun. 2019 Feb 20;10:875. doi: 10.1038/s41467-019-08549-8 (PMC6382855; doi:10.1038/s41467-019-08549-8)
Supplement: Supplementary file 2 — Supplementary Data 1 [file 41467_2019_8549_MOESM2_ESM.csv]

group	growth	round	gmin	gavg	gmax	origtimeleft	gender	ethn	rel	trust	chat	tommin	tomavg	tommax	tokper	timeleft
34	Low To High	5	17	18.5	19	0	.75	1.0397208	1.3862944	-1	8	9	9.75	11	.49454546	0
10	Low To High	2	16	21.5	26	0	.75	1.0397208	.56233513	-3	6	8	8.333333	9	.63448274	0
52	Low To High	4	19	25.75	32	0	.5	0	.56233513	0	2	4	7	9	.77636367	0
14	High To Low	3	17	21.25	25	0	.75	.69314718	1.3862944	0	10	3	7.5	13	.35363638	0
43	Low To High	5	21	24	29	0	.5	.56233513	.56233513	1	3	4	8	11	.76727277	0
35	High To Low	2	21	23.5	28	0	.75	1.0397208	1.3862944	-3	6	11	12	13	.6445455	0
34	Low To High	2	17	18.5	19	0	.75	1.0397208	1.3862944	-1	13	9	9.75	11	.60000002	0
32	Low To High	1	15	21.333334	29	0	1	.56233513	1.0397208	-3	4	8	10	11	.62068963	0
24	High To Low	3	16	18	21	0	.5	.69314718	.69314718	-4	8	5	9.25	12	.60363638	0
38	High To Low	3	25	28.25	30	0	.75	0	0	3	13	8	9.75	12	.58090913	0
14	High To Low	4	17	21.25	25	0	.75	.69314718	1.3862944	0	6	3	7.5	13	.56551725	0
17	Low To High	1	15	18.25	23	0	.5	.56233513	1.0397208	-1	2	5	6.75	11	.62068963	0
41	High To Low	5	19	26.333334	33	0	.75	.56233513	.69314718	0	5	6	10	13	.82758623	0
43	Low To High	3	21	24	29	0	.5	.56233513	.56233513	1	8	4	8	11	.68965518	0
16	Low To High	2	18	20.75	24	0	.5	0	.56233513	2	7	9	10.75	12	.84827584	0
27	High To Low	3	21	24.25	29	0	.75	1.0397208	1.3862944	-2	10	8	10.5	12	.66727275	0
4	Low To High	1	20	23	28	0	.25	.56233513	1.3862944	-2	4	9	10.25	11	.84137928	0
13	High To Low	3	18	20.25	22	0	.25	0	0	2	10	9	10.75	13	.45818183	0
19	High To Low	2	23	25.25	28	0	.5	.56233513	1.0397208	2	6	7	8.75	10	.59909093	0
4	Low To High	2	20	23	28	0	.25	.56233513	1.3862944	-2	8	9	10.25	11	.98620689	0
30	High To Low	6	13	19.25	24	0	.25	1.0397208	.56233513	-3	7	1	8.666667	14	.54482758	0
44	Low To High	2	22	24	25	0	.5	0	.56233513	2	11	6	7.25	9	.65517241	0
32	Low To High	3	15	21.333334	29	0	1	.56233513	1.0397208	-3	1	8	10	11	.59310347	0
13	High To Low	1	18	20.25	22	0	.25	0	0	2	8	9	10.75	13	.34454545	0
22	High To Low	2	24	30.75	33	0	.25	0	0	0	8	8	9.75	11	.72181821	0
35	High To Low	3	21	23.5	28	0	.75	1.0397208	1.3862944	-3	15	11	12	13	.72636366	0
9	High To Low	6	21	22.666666	25	0	.75	1.0397208	1.3862944	-1	0	9	10.666667	13	.71034485	0
3	Low To High	2	20	23.5	26	0	.5	0	.56233513	-2	12	9	9.75	11	.59310347	0
12	Low To High	5	17	20.333334	23	0	.75	.56233513	1.3862944	-1	5	9	10	11	.73090911	0
13	High To Low	2	18	20.25	22	0	.25	0	0	2	7	9	10.75	13	.37181818	0
31	High To Low	2	15	18.5	22	0	1	1.0397208	1.3862944	-1	6	6	7.6666665	11	.38090912	0
28	High To Low	2	20	26.333334	30	0	.75	.69314718	1.3862944	-2	2	10	12.25	14	.65818185	0
32	Low To High	5	15	21.333334	29	0	1	.56233513	1.0397208	-3	0	8	10	11	.62636364	0
3	Low To High	4	20	23.5	26	0	.5	0	.56233513	-2	7	9	9.75	11	.81727272	0
12	Low To High	4	17	20.333334	23	0	.75	.56233513	1.3862944	-1	13	9	10	11	.54909092	0
37	High To Low	2	23	26	33	0	.25	.56233513	.56233513	1	10	10	11	13	.69454545	0
28	High To Low	6	20	26.333334	30	0	.75	.69314718	1.3862944	-2	4	10	12.25	14	.73103446	0
12	Low To High	6	17	20.333334	23	0	.75	.56233513	1.3862944	-1	6	9	10	11	.75363636	0
19	High To Low	1	23	25.25	28	0	.5	.56233513	1.0397208	2	3	7	8.75	10	.46272728	0
41	High To Low	3	19	26.333334	33	0	.75	.56233513	.69314718	0	4	6	10	13	.68545455	0
51	Low To High	3	17	26.25	31	0	.5	0	.56233513	3	5	9	9.25	10	.75172412	0
18	Low To High	3	16	20	23	0	.5	.56233513	.56233513	-1	2	7	9	12	.60000002	0
28	High To Low	1	20	26.333334	30	0	.75	.69314718	1.3862944	-2	7	10	12.25	14	.46272728	0
41	High To Low	2	19	26.333334	33	0	.75	.56233513	.69314718	0	3	6	10	13	.39454547	0
21	High To Low	1	18	23.25	28	0	.75	0	.69314718	0	2	7	9	11	.68545455	0
16	Low To High	5	18	20.75	24	0	.5	0	.56233513	2	1	9	10.75	12	.73545456	0
9	High To Low	3	21	22.666666	25	0	.75	1.0397208	1.3862944	-1	2	9	10.666667	13	.62181818	0
49	Low To High	4	14	20	28	0	.5	1.3862944	1.3862944	-2	9	7	9.5	12	.72181821	0
26	Low To High	6	18	22	26	0	.75	1.0397208	1.0397208	0	3	7	9.25	11	.40818185	0
9	High To Low	2	21	22.666666	25	0	.75	1.0397208	1.3862944	-1	1	9	10.666667	13	.46272728	0
9	High To Low	1	21	22.666666	25	0	.75	1.0397208	1.3862944	-1	0	9	10.666667	13	.39909092	0
37	High To Low	3	23	26	33	0	.25	.56233513	.56233513	1	9	10	11	13	.79000002	0
11	Low To High	6	14	21	26	0	.5	1.0397208	1.0397208	-3	9	7	9.75	13	.35818183	0
39	High To Low	3	17	25.25	32	0	.5	0	1.0397208	3	7	9	10.25	12	.63545454	0
27	High To Low	1	21	24.25	29	0	.75	1.0397208	1.3862944	-2	7	8	10.5	12	.39000002	0
49	Low To High	2	14	20	28	0	.5	1.3862944	1.3862944	-2	16	7	9.5	12	.57931036	0
49	Low To High	5	14	20	28	0	.5	1.3862944	1.3862944	-2	14	7	9.5	12	.79000002	0
9	High To Low	4	21	22.666666	25	0	.75	1.0397208	1.3862944	-1	1	9	10.666667	13	.59310347	0
1	Low To High	5	17	21.5	30	0	.5	0	0	-2	9	3	6.75	10	.70363635	0
4	Low To High	3	20	23	28	0	.25	.56233513	1.3862944	-2	15	9	10.25	11	1.2	0
19	High To Low	3	23	25.25	28	0	.5	.56233513	1.0397208	2	10	7	8.75	10	.78545457	0
51	Low To High	4	17	26.25	31	0	.5	0	.56233513	3	5	9	9.25	10	.63999999	0
32	Low To High	2	15	21.333334	29	0	1	.56233513	1.0397208	-3	4	8	10	11	.56551725	0
24	High To Low	1	16	18	21	0	.5	.69314718	.69314718	-4	2	5	9.25	12	.4127273	0
43	Low To High	1	21	24	29	.23899999	.5	.56233513	.56233513	1	2	4	8	11	.5103448	.0013277777
28	High To Low	3	20	26.333334	30	.352	.75	.69314718	1.3862944	-2	4	10	12.25	14	.6718182	.0019555555
41	High To Low	4	19	26.333334	33	.375	.75	.56233513	.69314718	0	0	6	10	13	.68275863	.0020833334
50	Low To High	5	18	24.5	32	.51999998	1	.56233513	.56233513	-2	6	9	11	12	.44000003	.0028888888
28	High To Low	4	20	26.333334	30	.66100001	.75	.69314718	1.3862944	-2	5	10	12.25	14	.71034485	.0036722224
39	High To Low	4	17	25.25	32	.69199997	.5	0	1.0397208	3	9	9	10.25	12	.7034483	.0038444442
21	High To Low	3	18	23.25	28	.792	.75	0	.69314718	0	4	7	9	11	.73545456	.0044
40	High To Low	5	18	22.75	25	.89999998	.5	0	.56233513	-2	7	6	8.75	11	.56551725	.0049999999
21	High To Low	4	18	23.25	28	.98500001	.75	0	.69314718	0	7	7	9	11	.81379312	.0054722223
34	Low To High	3	17	18.5	19	1.012	.75	1.0397208	1.3862944	-1	14	9	9.75	11	.55172414	.0056222221
37	High To Low	1	23	26	33	1.143	.25	.56233513	.56233513	1	6	10	11	13	.6809091	.0063499999
18	Low To High	2	16	20	23	1.204	.5	.56233513	.56233513	-1	5	7	9	12	.55172414	.0066888887
21	High To Low	5	18	23.25	28	1.247	.75	0	.69314718	0	4	7	9	11	.7034483	.0069277775
45	Low To High	6	19	25	28	1.253	.5	0	1.3862944	1	2	7	10.25	12	.75818181	.0069611114
39	High To Low	1	17	25.25	32	1.387	.5	0	1.0397208	3	4	9	10.25	12	.6627273	.0077055553
35	High To Low	1	21	23.5	28	1.391	.75	1.0397208	1.3862944	-3	8	11	12	13	.51272726	.0077277781
39	High To Low	6	17	25.25	32	1.569	.5	0	1.0397208	3	4	9	10.25	12	.73793101	.0087166671
26	Low To High	5	18	22	26	1.586	.75	1.0397208	1.0397208	0	5	7	9.25	11	.4127273	.0088111106
37	High To Low	4	23	26	33	1.587	.25	.56233513	.56233513	1	6	10	11	13	.74482757	.0088166669
39	High To Low	5	17	25.25	32	1.622	.5	0	1.0397208	3	9	9	10.25	12	.6413793	.0090111112
49	Low To High	3	14	20	28	1.786	.5	1.3862944	1.3862944	-2	10	7	9.5	12	.80000001	.0099222222
51	Low To High	6	17	26.25	31	1.802	.5	0	.56233513	3	3	9	9.25	10	.76272726	.010011111
7	High To Low	6	21	27	31	1.823	.5	0	0	-1	11	8	10.75	13	.60689658	.010127777
22	High To Low	4	24	30.75	33	1.834	.25	0	0	0	11	8	9.75	11	.74482757	.010188889
10	Low To High	6	16	21.5	26	1.921	.75	1.0397208	.56233513	-3	1	8	8.333333	9	.59909093	.010672222
35	High To Low	4	21	23.5	28	1.937	.75	1.0397208	1.3862944	-3	8	11	12	13	.75172412	.010761111
22	High To Low	5	24	30.75	33	2.0079999	.25	0	0	0	8	8	9.75	11	.73793101	.011155555
16	Low To High	4	18	20.75	24	2.086	.5	0	.56233513	2	3	9	10.75	12	.71272731	.011588888
1	Low To High	2	17	21.5	30	2.119	.5	0	0	-2	11	3	6.75	10	.75862068	.011772222
34	Low To High	4	17	18.5	19	2.122	.75	1.0397208	1.3862944	-1	10	9	9.75	11	.52636367	.011788889
35	High To Low	6	21	23.5	28	2.152	.75	1.0397208	1.3862944	-3	11	11	12	13	.7034483	.011955556
7	High To Low	1	21	27	31	2.2119999	.5	0	0	-1	7	8	10.75	13	.48545456	.012288888
33	Low To High	6	13	17.25	22	2.2149999	1	.56233513	1.0397208	-4	5	5	8.5	12	.48090911	.012305555
11	Low To High	2	14	21	26	2.233	.5	1.0397208	1.0397208	-3	14	7	9.75	13	.50344825	.012405556
17	Low To High	6	15	18.25	23	2.276	.5	.56233513	1.0397208	-1	2	5	6.75	11	.53545457	.012644445
4	Low To High	6	20	23	28	2.3599999	.25	.56233513	1.3862944	-2	11	9	10.25	11	.49909091	.013111111
45	Low To High	4	19	25	28	2.4760001	.5	0	1.3862944	1	9	7	10.25	12	.75363636	.013755556
35	High To Low	5	21	23.5	28	2.4920001	.75	1.0397208	1.3862944	-3	1	11	12	13	.75172412	.013844445
1	Low To High	1	17	21.5	30	2.5009999	.5	0	0	-2	9	3	6.75	10	.5103448	.013894444
36	High To Low	2	17	20	22	2.5580001	.5	.56233513	1.0397208	-2	10	7	9	11	.42636365	.014211112
10	Low To High	3	16	21.5	26	2.6029999	.75	1.0397208	.56233513	-3	0	8	8.333333	9	.75862068	.01446111
1	Low To High	3	17	21.5	30	2.619	.5	0	0	-2	10	3	6.75	10	.73103446	.014549999
9	High To Low	5	21	22.666666	25	2.6429999	.75	1.0397208	1.3862944	-1	2	9	10.666667	13	.68965518	.014683332
38	High To Low	1	25	28.25	30	2.7720001	.75	0	0	3	10	8	9.75	12	.48090911	.015400001
50	Low To High	6	18	24.5	32	2.7920001	1	.56233513	.56233513	-2	6	9	11	12	.4127273	.015511111
31	High To Low	6	15	18.5	22	2.8510001	1	1.0397208	1.3862944	-1	9	6	7.6666665	11	.47586206	.015838889
31	High To Low	3	15	18.5	22	2.934	1	1.0397208	1.3862944	-1	8	6	7.6666665	11	.52636367	.0163
23	High To Low	6	15	19	27	2.98	.75	1.0397208	1.3862944	0	19	6	8.75	11	.64827585	.016555555
40	High To Low	2	18	22.75	25	3.1459999	.5	0	.56233513	-2	5	6	8.75	11	.38090912	.017477777
41	High To Low	6	19	26.333334	33	3.152	.75	.56233513	.69314718	0	4	6	10	13	.6413793	.017511111
33	Low To High	4	13	17.25	22	3.2639999	1	.56233513	1.0397208	-4	4	5	8.5	12	.4218182	.018133333
19	High To Low	5	23	25.25	28	3.283	.5	.56233513	1.0397208	2	11	7	8.75	10	.73793101	.018238889
21	High To Low	2	18	23.25	28	3.448	.75	0	.69314718	0	6	7	9	11	.6536364	.019155554
36	High To Low	4	17	20	22	3.527	.5	.56233513	1.0397208	-2	7	7	9	11	.75172412	.019594444
10	Low To High	4	16	21.5	26	3.5320001	.75	1.0397208	.56233513	-3	1	8	8.333333	9	.62636364	.019622223
49	Low To High	6	14	20	28	3.5940001	.5	1.3862944	1.3862944	-2	12	7	9.5	12	.74909091	.019966668
17	Low To High	2	15	18.25	23	3.6619999	.5	.56233513	1.0397208	-1	3	5	6.75	11	.55172414	.020344444
13	High To Low	5	18	20.25	22	3.7449999	.25	0	0	2	11	9	10.75	13	.64827585	.020805554
21	High To Low	6	18	23.25	28	3.983	.75	0	.69314718	0	5	7	9	11	.75172412	.022127777
52	Low To High	1	19	25.75	32	3.9909999	.5	0	.56233513	0	4	4	7	9	.50344825	.022172222
19	High To Low	6	23	25.25	28	4.1539998	.5	.56233513	1.0397208	2	9	7	8.75	10	.80000001	.023077777
7	High To Low	4	21	27	31	4.2659998	.5	0	0	-1	7	8	10.75	13	.75862068	.023699999
7	High To Low	2	21	27	31	4.3720002	.5	0	0	-1	10	8	10.75	13	.75363636	.024288891
47	High To Low	5	18	22.75	27	4.5089998	.5	1.0397208	1.0397208	0	1	8	9.666667	11	.51724136	.025049999
1	Low To High	6	17	21.5	30	4.579	.5	0	0	-2	3	3	6.75	10	.77181822	.025438888
14	High To Low	2	17	21.25	25	4.9320002	.75	.69314718	1.3862944	0	5	3	7.5	13	.36272728	.0274
22	High To Low	6	24	30.75	33	5.0040002	.25	0	0	0	7	8	9.75	11	.92413795	.027800001
10	Low To High	5	16	21.5	26	5.0580001	.75	1.0397208	.56233513	-3	2	8	8.333333	9	.49454546	.028100001
38	High To Low	2	25	28.25	30	5.1139998	.75	0	0	3	9	8	9.75	12	.56727272	.028411111
33	Low To High	2	13	17.25	22	5.1620002	1	.56233513	1.0397208	-4	5	5	8.5	12	.47586206	.028677778
50	Low To High	4	18	24.5	32	5.197	1	.56233513	.56233513	-2	3	9	11	12	.37636366	.028872222
24	High To Low	5	16	18	21	5.3509998	.5	.69314718	.69314718	-4	7	5	9.25	12	.68275863	.029727777
18	Low To High	4	16	20	23	5.494	.5	.56233513	.56233513	-1	3	7	9	12	.6718182	.030522222
44	Low To High	5	22	24	25	6.007	.5	0	.56233513	2	6	6	7.25	9	.6990909	.033372223
52	Low To High	5	19	25.75	32	6.0320001	.5	0	.56233513	0	2	4	7	9	.76272726	.03351111
4	Low To High	4	20	23	28	6.059	.25	.56233513	1.3862944	-2	10	9	10.25	11	.46272728	.033661112
38	High To Low	4	25	28.25	30	6.2360001	.75	0	0	3	13	8	9.75	12	.65517241	.034644444
4	Low To High	5	20	23	28	6.2589998	.25	.56233513	1.3862944	-2	10	9	10.25	11	.49000001	.034772221
37	High To Low	5	23	26	33	6.3569999	.25	.56233513	.56233513	1	1	10	11	13	.73793101	.035316665
24	High To Low	4	16	18	21	6.5949998	.5	.69314718	.69314718	-4	13	5	9.25	12	.68275863	.036638889
16	Low To High	3	18	20.75	24	6.6430001	.5	0	.56233513	2	6	9	10.75	12	.81379312	.036905557
25	Low To High	6	20	21.5	23	6.658	.5	1.0397208	1.0397208	2	4	3	6.5	11	.39454547	.036988888
44	Low To High	6	22	24	25	6.789	.5	0	.56233513	2	6	6	7.25	9	.70818186	.037716668
33	Low To High	5	13	17.25	22	6.895	1	.56233513	1.0397208	-4	5	5	8.5	12	.41727275	.038305555
42	High To Low	5	18	23.25	28	7.1230001	.75	0	.56233513	2	5	7	9.5	12	.61379308	.039572224
37	High To Low	6	23	26	33	7.1279998	.25	.56233513	.56233513	1	4	10	11	13	.67586207	.0396
17	Low To High	3	15	18.25	23	7.2870002	.5	.56233513	1.0397208	-1	9	5	6.75	11	.60689658	.040483333
2	Low To High	4	20	25.5	29	7.3979998	.75	0	.56233513	-2	6	9	10.25	12	.54000002	.041099999
40	High To Low	6	18	22.75	25	7.4860001	.5	0	.56233513	-2	8	6	8.75	11	.65517241	.041588888
43	Low To High	6	21	24	29	7.6859999	.5	.56233513	.56233513	1	1	4	8	11	.68545455	.0427
13	High To Low	4	18	20.25	22	7.7309999	.25	0	0	2	6	9	10.75	13	.51724136	.042950001
18	Low To High	5	16	20	23	7.744	.5	.56233513	.56233513	-1	4	7	9	12	.75818181	.043022223
1	Low To High	4	17	21.5	30	8.2969999	.5	0	0	-2	6	3	6.75	10	.6809091	.046094444
46	High To Low	3	20	24.25	27	8.3730001	.25	1.0397208	1.0397208	1	10	5	7.75	9	.58090913	.046516668
44	Low To High	4	22	24	25	8.6809998	.5	0	.56233513	2	7	6	7.25	9	.63545454	.048227776
52	Low To High	2	19	25.75	32	8.9910002	.5	0	.56233513	0	6	4	7	9	.65517241	.04995
36	High To Low	3	17	20	22	9.0450001	.5	.56233513	1.0397208	-2	7	7	9	11	.64909095	.050250001
27	High To Low	6	21	24.25	29	9.1450005	.75	1.0397208	1.3862944	-2	7	8	10.5	12	.71724141	.050805558
28	High To Low	5	20	26.333334	30	9.3129997	.75	.69314718	1.3862944	-2	0	10	12.25	14	.73103446	.051738888
2	Low To High	6	20	25.5	29	9.3999996	.75	0	.56233513	-2	7	9	10.25	12	.54000002	.052222218
51	Low To High	5	17	26.25	31	9.5710001	.5	0	.56233513	3	4	9	9.25	10	.69454545	.053172223
43	Low To High	4	21	24	29	9.6569996	.5	.56233513	.56233513	1	5	4	8	11	.76727277	.053649999
24	High To Low	2	16	18	21	9.882	.5	.69314718	.69314718	-4	7	5	9.25	12	.48545456	.054899998
40	High To Low	3	18	22.75	25	9.9919996	.5	0	.56233513	-2	9	6	8.75	11	.56272727	.05551111
43	Low To High	2	21	24	29	10.157	.5	.56233513	.56233513	1	6	4	8	11	.75172412	.056427777
16	Low To High	6	18	20.75	24	10.216	.5	0	.56233513	2	4	9	10.75	12	.77636367	.056755554
15	Low To High	2	17	20.25	24	10.302	.5	0	0	-2	5	4	9	12	.54482758	.057233334
45	Low To High	5	19	25	28	10.426	.5	0	1.3862944	1	7	7	10.25	12	.6536364	.057922222
51	Low To High	2	17	26.25	31	10.463	.5	0	.56233513	3	0	9	9.25	10	.63448274	.05812778
14	High To Low	6	17	21.25	25	11.101	.75	.69314718	1.3862944	0	9	3	7.5	13	.54482758	.061672222
2	Low To High	5	20	25.5	29	11.312	.75	0	.56233513	-2	9	9	10.25	12	.58090913	.062844448
3	Low To High	6	20	23.5	26	11.361	.5	0	.56233513	-2	7	9	9.75	11	.6536364	.06311667
39	High To Low	2	17	25.25	32	11.572	.5	0	1.0397208	3	4	9	10.25	12	.62636364	.064288884
23	High To Low	5	15	19	27	11.699	.75	1.0397208	1.3862944	0	19	6	8.75	11	.60689658	.064994447
42	High To Low	2	18	23.25	28	11.83	.75	0	.56233513	2	5	7	9.5	12	.45818183	.06572222
52	Low To High	3	19	25.75	32	11.866	.5	0	.56233513	0	4	4	7	9	.7241379	.065922223
36	High To Low	1	17	20	22	12.522	.5	.56233513	1.0397208	-2	10	7	9	11	.41727275	.069566667
24	High To Low	6	16	18	21	12.568	.5	.69314718	.69314718	-4	10	5	9.25	12	.79310346	.069822222
36	High To Low	6	17	20	22	12.806	.5	.56233513	1.0397208	-2	4	7	9	11	.65517241	.071144447
44	Low To High	3	22	24	25	12.849	.5	0	.56233513	2	10	6	7.25	9	.75862068	.071383335
22	High To Low	3	24	30.75	33	13.046	.25	0	0	0	9	8	9.75	11	.84909093	.072477773
38	High To Low	6	25	28.25	30	13.346	.75	0	0	3	15	8	9.75	12	.67586207	.074144445
29	High To Low	4	14	19.666666	27	13.356	.25	.56233513	1.0397208	-3	13	3	7.75	11	.77241379	.074199997
18	Low To High	6	16	20	23	13.535	.5	.56233513	.56233513	-1	1	7	9	12	.61272728	.075194441
20	High To Low	2	19	20.5	22	13.92	.75	0	.56233513	1	10	7	8.5	12	.45818183	.077333331
6	High To Low	6	20	25.75	33	13.933	.5	0	.56233513	0	12	5	9.75	12	.80689657	.077405557
27	High To Low	5	21	24.25	29	14.081	.75	1.0397208	1.3862944	-2	8	8	10.5	12	.74482757	.078227781
36	High To Low	5	17	20	22	14.263	.5	.56233513	1.0397208	-2	3	7	9	11	.60689658	.079238884
7	High To Low	3	21	27	31	14.446	.5	0	0	-1	14	8	10.75	13	.63999999	.080255553
15	Low To High	6	17	20.25	24	14.716	.5	0	0	-2	6	4	9	12	.73545456	.081755556
40	High To Low	4	18	22.75	25	14.945	.5	0	.56233513	-2	10	6	8.75	11	.55862069	.083027773
14	High To Low	5	17	21.25	25	15.123	.75	.69314718	1.3862944	0	8	3	7.5	13	.53103447	.084016666
31	High To Low	5	15	18.5	22	15.286	1	1.0397208	1.3862944	-1	13	6	7.6666665	11	.53793103	.084922224
7	High To Low	5	21	27	31	15.558	.5	0	0	-1	11	8	10.75	13	.71034485	.086433329
22	High To Low	1	24	30.75	33	15.645	.25	0	0	0	3	8	9.75	11	.49454546	.08691667
51	Low To High	1	17	26.25	31	15.833	.5	0	.56233513	3	0	9	9.25	10	.63448274	.087961115
29	High To Low	1	14	19.666666	27	15.863	.25	.56233513	1.0397208	-3	7	3	7.75	11	.38090912	.088127777
34	Low To High	6	17	18.5	19	16.054001	.75	1.0397208	1.3862944	-1	11	9	9.75	11	.40363637	.089188896
19	High To Low	4	23	25.25	28	16.450001	.5	.56233513	1.0397208	2	12	7	8.75	10	.74482757	.091388896
3	Low To High	5	20	23.5	26	16.459	.5	0	.56233513	-2	7	9	9.75	11	.71272731	.09143889
46	High To Low	4	20	24.25	27	16.614	.25	1.0397208	1.0397208	1	11	5	7.75	9	.7241379	.092300005
17	Low To High	5	15	18.25	23	17.195	.5	.56233513	1.0397208	-1	5	5	6.75	11	.44454548	.095527776
32	Low To High	4	15	21.333334	29	17.41	1	.56233513	1.0397208	-3	0	8	10	11	.58090913	.096722223
13	High To Low	6	18	20.25	22	17.708	.25	0	0	2	7	9	10.75	13	.5724138	.098377779
3	Low To High	3	20	23.5	26	19.027	.5	0	.56233513	-2	5	9	9.75	11	.66206896	.10570556
8	High To Low	4	16	20.25	26	19.488001	.25	1.0397208	.56233513	-4	5	9	10.25	13	.62068963	.10826667
32	Low To High	6	15	21.333334	29	19.714001	1	.56233513	1.0397208	-3	0	8	10	11	.59000003	.10952222
6	High To Low	5	20	25.75	33	20.256001	.5	0	.56233513	0	12	5	9.75	12	.77241379	.11253334
47	High To Low	3	18	22.75	27	20.445	.5	1.0397208	1.0397208	0	0	8	9.666667	11	.44454548	.11358333
52	Low To High	6	19	25.75	32	20.811001	.5	0	.56233513	0	0	4	7	9	.74909091	.11561667
20	High To Low	3	19	20.5	22	21.056999	.75	0	.56233513	1	9	7	8.5	12	.6718182	.11698333
27	High To Low	4	21	24.25	29	21.396	.75	1.0397208	1.3862944	-2	10	8	10.5	12	.74482757	.11886667
47	High To Low	2	18	22.75	27	22.874001	.5	1.0397208	1.0397208	0	2	8	9.666667	11	.52636367	.12707779
20	High To Low	4	19	20.5	22	23.617001	.75	0	.56233513	1	8	7	8.5	12	.64827585	.13120556
8	High To Low	5	16	20.25	26	23.815001	.25	1.0397208	.56233513	-4	2	9	10.25	13	.58620691	.13230556
47	High To Low	6	18	22.75	27	24.150999	.5	1.0397208	1.0397208	0	3	8	9.666667	11	.6413793	.13417222
6	High To Low	4	20	25.75	33	24.441999	.5	0	.56233513	0	9	5	9.75	12	.71724141	.13578889
25	Low To High	4	20	21.5	23	24.780001	.5	1.0397208	1.0397208	2	10	3	6.5	11	.49454546	.13766667
17	Low To High	4	15	18.25	23	24.891001	.5	.56233513	1.0397208	-1	3	5	6.75	11	.47181821	.13828334
15	Low To High	3	17	20.25	24	25.129999	.5	0	0	-2	7	4	9	12	.60689658	.13961111
20	High To Low	6	19	20.5	22	26.215	.75	0	.56233513	1	6	7	8.5	12	.53793103	.14563888
8	High To Low	3	16	20.25	26	26.301001	.25	1.0397208	.56233513	-4	6	9	10.25	13	.45363638	.14611667
27	High To Low	2	21	24.25	29	26.306999	.75	1.0397208	1.3862944	-2	7	8	10.5	12	.48545456	.14614999
42	High To Low	3	18	23.25	28	27.855	.75	0	.56233513	2	1	7	9.5	12	.49000001	.15475
11	Low To High	5	14	21	26	27.906	.5	1.0397208	1.0397208	-3	10	7	9.75	13	.35818183	.15503334
20	High To Low	5	19	20.5	22	28.893	.75	0	.56233513	1	5	7	8.5	12	.59310347	.16051666
42	High To Low	6	18	23.25	28	28.915001	.75	0	.56233513	2	3	7	9.5	12	.59310347	.1606389
49	Low To High	1	14	20	28	29.018999	.5	1.3862944	1.3862944	-2	11	7	9.5	12	.6413793	.16121666
29	High To Low	6	14	19.666666	27	29.278999	.25	.56233513	1.0397208	-3	11	3	7.75	11	.68965518	.16266111
15	Low To High	5	17	20.25	24	29.372	.5	0	0	-2	7	4	9	12	.69454545	.16317777
48	Low To High	2	17	20.25	25	29.469	.75	1.0397208	1.0397208	-1	8	2	8.333333	12	.62068963	.16371666
8	High To Low	2	16	20.25	26	30.708	.25	1.0397208	.56233513	-4	10	9	10.25	13	.47636366	.1706
48	Low To High	3	17	20.25	25	30.863001	.75	1.0397208	1.0397208	-1	3	2	8.333333	12	.61379308	.17146112
46	High To Low	6	20	24.25	27	31.497999	.25	1.0397208	1.0397208	1	8	5	7.75	9	.6413793	.17498888
6	High To Low	3	20	25.75	33	31.813	.5	0	.56233513	0	17	5	9.75	12	.59454548	.17673889
38	High To Low	5	25	28.25	30	44.015999	.75	0	0	3	18	8	9.75	12	.62758619	.24453333
8	High To Low	6	16	20.25	26	45.083	.25	1.0397208	.56233513	-4	2	9	10.25	13	.55862069	.2504611
42	High To Low	4	18	23.25	28	46.133999	.75	0	.56233513	2	5	7	9.5	12	.56551725	.2563
46	High To Low	5	20	24.25	27	47.347	.25	1.0397208	1.0397208	1	11	5	7.75	9	.56551725	.2630389
47	High To Low	4	18	22.75	27	48.569	.5	1.0397208	1.0397208	0	4	8	9.666667	11	.52413791	.26982778
15	Low To High	4	17	20.25	24	49.509998	.5	0	0	-2	9	4	9	12	.56272727	.27505556
29	High To Low	5	14	19.666666	27	57.528	.25	.56233513	1.0397208	-3	13	3	7.75	11	.54482758	.31959999
50	Low To High	3	18	24.5	32	63.382	1	.56233513	.56233513	-2	6	9	11	12	.49655172	.35212222
6	High To Low	2	20	25.75	33	65.792	.5	0	.56233513	0	11	5	9.75	12	.59909093	.36551112
12	Low To High	2	17	20.333334	23	67.130997	.75	.56233513	1.3862944	-1	9	9	10	11	.56551725	.37294999
45	Low To High	1	19	25	28	68.806999	.5	0	1.3862944	1	4	7	10.25	12	.56551725	.3822611
30	High To Low	4	13	19.25	24	68.876999	.25	1.0397208	.56233513	-3	8	1	8.666667	14	.5103448	.38264999
48	Low To High	4	17	20.25	25	69.846001	.75	1.0397208	1.0397208	-1	1	2	8.333333	12	.49000001	.38803333
25	Low To High	5	20	21.5	23	71.050003	.5	1.0397208	1.0397208	2	6	3	6.5	11	.47636366	.39472225
29	High To Low	3	14	19.666666	27	71.775002	.25	.56233513	1.0397208	-3	12	3	7.75	11	.38545457	.39875001
46	High To Low	2	20	24.25	27	74.795998	.25	1.0397208	1.0397208	1	9	5	7.75	9	.44454548	.41553333
11	Low To High	4	14	21	26	78.694	.5	1.0397208	1.0397208	-3	12	7	9.75	13	.3309091	.43718889
48	Low To High	6	17	20.25	25	81.084999	.75	1.0397208	1.0397208	-1	7	2	8.333333	12	.45818183	.45047221
48	Low To High	5	17	20.25	25	81.702003	.75	1.0397208	1.0397208	-1	7	2	8.333333	12	.48090911	.45390001
12	Low To High	3	17	20.333334	23	82.080002	.75	.56233513	1.3862944	-1	9	9	10	11	.55862069	.456
2	Low To High	3	20	25.5	29	82.922997	.75	0	.56233513	-2	8	9	10.25	12	.49655172	.46068332
30	High To Low	5	13	19.25	24	85.198997	.25	1.0397208	.56233513	-3	7	1	8.666667	14	.46896553	.47332776
33	Low To High	3	13	17.25	22	89.075996	1	.56233513	1.0397208	-4	8	5	8.5	12	.53793103	.49486664
2	Low To High	2	20	25.5	29	92.125	.75	0	.56233513	-2	11	9	10.25	12	.51724136	.51180553
23	High To Low	3	15	19	27	100.062	.75	1.0397208	1.3862944	0	16	6	8.75	11	.40818185	.55589998
34	Low To High	1	17	18.5	19	101.34	.75	1.0397208	1.3862944	-1	1	9	9.75	11	.48965517	.56299996
26	Low To High	3	18	22	26	102.05	.75	1.0397208	1.0397208	0	3	7	9.25	11	.48965517	.56694448
23	High To Low	2	15	19	27	105.415	.75	1.0397208	1.3862944	0	13	6	8.75	11	.39000002	.58563888
25	Low To High	3	20	21.5	23	106.101	.5	1.0397208	1.0397208	2	14	3	6.5	11	.53793103	.58945
25	Low To High	2	20	21.5	23	107.549	.5	1.0397208	1.0397208	2	11	3	6.5	11	.48275861	.59749448
31	High To Low	4	15	18.5	22	111.524	1	1.0397208	1.3862944	-1	10	6	7.6666665	11	.52413791	.61957777
45	Low To High	2	19	25	28	114.694	.5	0	1.3862944	1	8	7	10.25	12	.46896553	.63718891
50	Low To High	2	18	24.5	32	114.715	1	.56233513	.56233513	-2	4	9	11	12	.49655172	.63730556
10	Low To High	1	16	21.5	26	117.205	.75	1.0397208	.56233513	-3	3	8	8.333333	9	.47586206	.6511389
11	Low To High	3	14	21	26	118.136	.5	1.0397208	1.0397208	-3	13	7	9.75	13	.46896553	.65631109
48	Low To High	1	17	20.25	25	119.074	.75	1.0397208	1.0397208	-1	2	2	8.333333	12	.48275861	.66152221
44	Low To High	1	22	24	25	119.316	.5	0	.56233513	2	6	6	7.25	9	.46206897	.66286665
26	Low To High	4	18	22	26	119.616	.75	1.0397208	1.0397208	0	2	7	9.25	11	.34909093	.66453332
50	Low To High	1	18	24.5	32	121.088	1	.56233513	.56233513	-2	1	9	11	12	.46206897	.67271107
23	High To Low	4	15	19	27	122.066	.75	1.0397208	1.3862944	0	18	6	8.75	11	.53103447	.67814445
47	High To Low	1	18	22.75	27	122.962	.5	1.0397208	1.0397208	0	2	8	9.666667	11	.35818183	.68312222
29	High To Low	2	14	19.666666	27	123.664	.25	.56233513	1.0397208	-3	13	3	7.75	11	.36727273	.68702221
46	High To Low	1	20	24.25	27	124.154	.25	1.0397208	1.0397208	1	3	5	7.75	9	.36272728	.68974441
23	High To Low	1	15	19	27	125.295	.75	1.0397208	1.3862944	0	5	6	8.75	11	.35818183	.69608331
5	Low To High	5	15	17.5	21	125.525	.5	.69314718	1.0397208	-3	6	9	10.75	14	.33545455	.69736111
20	High To Low	1	19	20.5	22	131.46001	.75	0	.56233513	1	2	7	8.5	12	.34454545	.73033339
26	Low To High	2	18	22	26	131.787	.75	1.0397208	1.0397208	0	3	7	9.25	11	.46896553	.73215002
5	Low To High	1	15	17.5	21	133.70599	.5	.69314718	1.0397208	-3	0	9	10.75	14	.50344825	.74281108
14	High To Low	1	17	21.25	25	134.062	.75	.69314718	1.3862944	0	5	3	7.5	13	.37636366	.74478889
42	High To Low	1	18	23.25	28	134.34399	.75	0	.56233513	2	1	7	9.5	12	.35818183	.74635553
15	Low To High	1	17	20.25	24	137.78799	.5	0	0	-2	1	4	9	12	.46896553	.76548886
2	Low To High	1	20	25.5	29	138.043	.75	0	.56233513	-2	4	9	10.25	12	.48275861	.76690555
5	Low To High	2	15	17.5	21	138.14999	.5	.69314718	1.0397208	-3	4	9	10.75	14	.53793103	.76749998
5	Low To High	4	15	17.5	21	139.05701	.5	.69314718	1.0397208	-3	5	9	10.75	14	.3218182	.7725389
8	High To Low	1	16	20.25	26	139.35001	.25	1.0397208	.56233513	-4	1	9	10.25	13	.35363638	.7741667
26	Low To High	1	18	22	26	139.713	.75	1.0397208	1.0397208	0	0	7	9.25	11	.47586206	.77618331
41	High To Low	1	19	26.333334	33	139.83	.75	.56233513	.69314718	0	0	6	10	13	.34454545	.77683336
6	High To Low	1	20	25.75	33	139.94701	.5	0	.56233513	0	3	5	9.75	12	.34	.77748334
40	High To Low	1	18	22.75	25	140.88901	.5	0	.56233513	-2	2	6	8.75	11	.34454545	.78271669
11	Low To High	1	14	21	26	142.024	.5	1.0397208	1.0397208	-3	8	7	9.75	13	.48275861	.78902221
31	High To Low	1	15	18.5	22	142.23199	1	1.0397208	1.3862944	-1	3	6	7.6666665	11	.31727275	.79017776
25	Low To High	1	20	21.5	23	142.97099	.5	1.0397208	1.0397208	2	6	3	6.5	11	.46896553	.79428327
30	High To Low	1	13	19.25	24	146.155	.25	1.0397208	.56233513	-3	4	1	8.666667	14	.33545455	.8119722
18	Low To High	1	16	20	23	147.05	.5	.56233513	.56233513	-1	2	7	9	12	.44827586	.81694448
45	Low To High	3	19	25	28	147.513	.5	0	1.3862944	1	5	7	10.25	12	.49655172	.81951666
16	Low To High	1	18	20.75	24	148.565	.5	0	.56233513	2	3	9	10.75	12	.48275861	.82536113
3	Low To High	1	20	23.5	26	149.008	.5	0	.56233513	-2	5	9	9.75	11	.46896553	.82782221
5	Low To High	3	15	17.5	21	149.655	.5	.69314718	1.0397208	-3	5	9	10.75	14	.49655172	.83141667
12	Low To High	1	17	20.333334	23	149.85899	.75	.56233513	1.3862944	-1	0	9	10	11	.48275861	.83254999
30	High To Low	2	13	19.25	24	149.879	.25	1.0397208	.56233513	-3	8	1	8.666667	14	.32636365	.83266109
33	Low To High	1	13	17.25	22	149.96001	1	.56233513	1.0397208	-4	0	5	8.5	12	.47586206	.83311117
5	Low To High	6	15	17.5	21	153.967	.5	.69314718	1.0397208	-3	2	9	10.75	14	.30818182	.85537219
30	High To Low	3	13	19.25	24	155.53	.25	1.0397208	.56233513	-3	5	1	8.666667	14	.3218182	.86405557
